# Supplementary material for: Significance of Morphology in Characterizing Human Health Risk from di(2-ethylhexyl) Phthalate in Polyvinyl Chloride Microplastics in Groundwater
Source: Toxics. 2025 Jan 28;13(2):105. doi: 10.3390/toxics13020105 (PMC11860201; doi:10.3390/toxics13020105)
Supplement: Supplementary file 1 [file toxics-13-00105-s001.zip]

Archive with 1 entries (1 files):
- toxics-3394062-supplementary.pdf
